# Supplementary material for: Sevoflurane Modulates AKT Isoforms in Triple Negative Breast Cancer Cells. An Experimental Study
Source: Curr Issues Mol Biol. 2021 Jun 2;43(1):264–75. doi: 10.3390/cimb43010022 (PMC8929147; doi:10.3390/cimb43010022)
Supplement: Supplementary file 1 [file cimb-43-00022-s001.zip]

Archive with 7 entries (7 files):
- Information.pdf
- SUPPLIMENTARY FIG. 1.jpg
- SUPPLIMENTARY FIG. 2.jpg
- SUPPLIMENTARY FIG. 3.jpg
- SUPPLIMENTARY FIG. 4.jpg
- SUPPLIMENTARY FIG. 5_A.jpg
- SUPPLIMENTARY FIG. 5_B.jpg
